# Supplementary material for: CHRR: coordinate hit-and-run with rounding for uniform sampling of constraint-based models
Source: Bioinformatics. 2017 Jan 31;33(11):1741–3. doi: 10.1093/bioinformatics/btx052 (PMC5447232; doi:10.1093/bioinformatics/btx052)
Supplement: Supplementary Data [file btx052_supp.zip]

Archive with 3 entries (3 files):
- suppTutorial.pdf
- suppFigure.pdf
- suppMethods.pdf
